# Supplementary material for: Vorinostat Improves Myotonic Dystrophy Type 1 Splicing Abnormalities in DM1 Muscle Cell Lines and Skeletal Muscle from a DM1 Mouse Model
Source: Int J Mol Sci. 2023 Feb 14;24(4):3794. doi: 10.3390/ijms24043794 (PMC9964082; doi:10.3390/ijms24043794)
Supplement: Supplementary file 1 [file ijms-24-03794-s001.zip]

Archive with 1 entries (1 files):
- ijms-2131144-supplementary.pdf
